# Supplementary material for: Functional characterization of cotton genes responsive to Verticillium dahliae through bioinformatics and reverse genetics strategies
Source: J Exp Bot. 2014 Oct 17;65(22):6679–92. doi: 10.1093/jxb/eru393 (PMC4246195; doi:10.1093/jxb/eru393)
Supplement: Supplementary Data [file supp_eru393_jexbot130617_file002.xlsx]

## Sheet: Table S3
Table S3 The detailed information of 232 genes and their expression data in Arabidopsis challenged with B. cinerea, B. graminis and P. infestans, respectively, along with the corresponding cotton ESTs.
Probe set	AGI and Anotation	B. cinerea	B. graminis	P. infestans	cotton	Score	E_Value	Identities	Identities	Positives	Positives		Gorai locus
		Fold changes in gene expression
263228_at	AT1G30700.1 | Symbols:FAD-binding domain-containing protein	6.076	4.725	5.479	TC163182	1424	e-157,	359	0.53	525	0.68		Gorai.010G221700
256012_at	AT1G19250.1 | Symbols:FMO1(FLAVIN-DEPENDENTMONOOXYGENASE 1)	4.087	3.976	7.108	ES844424	911	5e-98,	287	0.39	497	0.57		Gorai.012G158500
256252_at	AT3G11340.1 | Symbols:UDP-glucosyltransferase family protein	4.122	4.689	5.236	TC145385	719	e-125,	158	0.62	204	0.77	√	Gorai.012G073900
250983_at	AT5G02780.1 | Symbols:In2-1 protein	3.757	5.391	4.489	TC170979	798	4e-85,	185	0.67	231	0.8		Gorai.002G252300
245393_at	AT4G16260.1 | Symbols:hydrolyzing O-glycosyl compounds	3.344	4.546	5.74	TC142668	874	1e-93,	211	0.61	271	0.77	√	Gorai.006G079600
263948_at	AT2G35980.1 | Symbols:similar to NDR1	4.529	4.224	4.741	TC139374	536	9e-55,	146	0.49	229	0.63		Gorai.002G235900
262229_at	AT1G68620.1 | Symbols:hydrolase|chr1:25766018-25767028FORWARD	4.433	2.729	5.525	TC138153	441	2e-43,	156	0.36	277	0.56		Gorai.011G116900
261763_at	AT1G15520.1 | Symbols:PDR12(PLEIOTROPIC DRUGRESISTANCE 12)	3.959	4.8	3.657	TC147767	3429	0.0,	738	0.72	888	0.83	√	Gorai.N013800
245148_at	AT2G45220.1 | Symbols:pectinesterase family protein	4.095	1.918	6.371	TC149971	1678	0.0,	364	0.7	447	0.81	√	Gorai.007G090100
261021_at	AT1G26380.1 | Symbols:FAD-binding domain-containing protein	3.209	4.864	4.253	TC166708	1210	e-132,	329	0.45	513	0.64		Gorai.005G121900
245976_at	AT5G13080.1 | Symbols:ATWRKY75	5.809	3.325	3.159	TC143058	434	2e-43,	86	0.84	92	0.93		Gorai.001G273100
251176_at	AT3G63380.1 | Symbols:calcium-transporting ATPase	3.505	4.73	3.958	TC168651	1205	0.0,	260	0.69	324	0.8	√	Gorai.004G056600
250443_at	AT5G10520.1 | Symbols:RBK1(Rop Binding protein Kinases1)	2.729	4.986	4.046	DT463342	625	1e-64,	146	0.64	176	0.82		Gorai.007G232200
256053_at	AT1G07260.1 | Symbols:UGT71C3(UDP-GLUCOSYLTRANSFERASE 71C3)	2.963	5.065	3.487	TC169837	1005	e-108,	283	0.47	440	0.64		Gorai.009G071600
256933_at	AT3G22600.1 | Symbols:lipidtransfer protein(LTP)family protein	3.222	1.954	6.335	TC161355	338	4e-32,	85	0.59	118	0.72	√	Gorai.005G044100
249481_at	AT5G38900.1 | Symbols:DSBA oxidoreductase family protein	3.179	3.125	5.143	TC131506	843	2e-90,	183	0.68	216	0.84	√	Gorai.001G207200
254889_at	AT4G11650.1 | Symbols:ATOSM34(osmotin 34)	8.378	-1.001	3.914	TC129745	868	3e-93,	172	0.8	201	0.85	√	Gorai.008G245000
256243_at	AT3G12500.1 | Symbols:ATHCHIB(ARABIDOPSIS THALIANA BASIC CHITINASE)	5.154	1.433	4.578	TC130556	1095	e-119,	235	0.69	300	0.78	√	Gorai.002G203600
266368_at	AT2G41380.1 | Symbols:embryo-abundant protein-related	4.891	3.202	2.702	TC144960	876	4e-94,	204	0.63	266	0.76	√	Gorai.001G029700
266995_at	AT2G34500.1 | Symbols:CYP710A1(cytochrome P450,family 710, subfamily A, polypeptide 1)	5.431	3.18	2.045	TC160375	1098	e-119,	232	0.73	272	0.85	√	Gorai.009G155800
264524_at	AT1G10070.1 | Symbols:ATBCAT-2(ARABIDOPSISTHALIANA BRANCHED-CHAIN AMINO ACID TRANSAMINASE 2)	2.63	3.424	4.278	TC153826	1171	e-128,	261	0.63	336	0.77		Gorai.007G227600
257840_at	AT3G25250.1 | Symbols:AGC2-1(OXIDAT IVESIGNAL-INDUCIBLE1)	3.888	5.034	1.379	TC153441	1220	e-133,	290	0.62	382	0.75		Gorai.001G229700
267610_at	AT2G26650.1 | Symbols:AKT1(ARABIDOPSIS KTRANSPORTER 1)	2.265	2.922	5.055	TC177956	1388	e-161,	276	0.85	301	0.91		Gorai.010G066400
265572_at	AT2G28210.1 | Symbols:ATACA2(ALPHA CARBONICANHYDRASE 2)	4.642	3.366	2.081	ES827797	363	4e-47,	84	0.54	116	0.72		Gorai.002G246000
259559_at	AT1G21240.1 | Symbols:WAK3(wall associated kinase 3)	2.586	2.853	4.549	TC166725	963	e-103,	305	0.4	541	0.56		Gorai.005G086300
249333_at	AT5G40990.1 | Symbols:GLIP1(GDSL LIPASE1);carboxylesterase/lipase	2.12	2.842	4.576	TC173925	555	e-103,	142	0.51	210	0.67	√	Gorai.009G146900
245447_at	AT4G16820.1 | Symbols:lipase class 3 family protein	3.409	4.647	1.456	TC156069	517	2e-76,	143	0.46	240	0.59		Gorai.004G194600
251895_at	AT3G54420.1 | Symbols:ATEP3; chitinase	2.457	3.792	3.02	TC131593	1078	e-117,	218	0.72	270	0.8	√	Gorai.006G230300
259033_at	AT3G09410.1 | Symbols:pectinacetylesterase family protein	2.501	4.174	2.55	TC168416	1084	e-118,	253	0.51	367	0.68	√	Gorai.013G211000
260406_at	AT1G69920.1 | Symbols:ATGSTU12(GLUTATHIONES-TRANSFERASE TAU 12)	4.592	2.896	1.718	TC132351	539	4e-55,	149	0.48	228	0.65		Gorai.007G245500
256989_at	AT3G28580.1 | Symbols:AAA-type ATPase family protein	2.85	2.916	3.171	TC133425	1411	e-156,	338	0.59	454	0.74		Gorai.006G026100
256576_at	AT3G28210.1 | Symbols:PMZ; zinc ion binding	3.54	3.496	1.773	TC149651	517	9e-53,	120	0.58	172	0.69	√	Gorai.001G259200
256245_at	AT3G12580.1 | Symbols:HSP70 (heat shock protein 70);ATP binding	2.455	5.073	1.211	TC133087	2622	0.0,	524	0.84	587	0.89	√	Gorai.010G202100
253274_at	AT4G34200.1 | Symbols:EDA9 (embryo sac developmentarrest 9); ATP binding	2.89	3.107	2.542	TC147449	2423	0.0,	514	0.79	586	0.87		Gorai.013G046900
246214_at	AT4G36990.1 | Symbols:HSF4(HEAT SHOCK FACTOR 4)	2.599	3.004	2.885	TC179388	545	1e-55,	155	0.44	287	0.54		Gorai.011G105700
249527_at	AT5G38710.1 | Symbols:proline oxidase	3.823	2.719	1.943	TC144442	1115	e-121,	256	0.59	348	0.73	√	Gorai.007G186600
256647_at	AT3G13610.1 | Symbols:oxidoreductase, 2OG-Fe(II) oxygenasefamily protein	2.614	1.142	4.698	TC178591	1066	e-135,	234	0.67	278	0.84	√	Gorai.004G258600
251847_at	AT3G54640.1 | Symbols:TSA1(TRYPTOPHAN SYNTHASEALPHA CHAIN)	2.082	2.897	3.304	TC134669	1086	e-118,	250	0.7	299	0.83		Gorai.004G218800
265260_at	AT2G43000.1 | Symbols:anac042(Arabidopsis NACdomain containing protein 42)	3.072	2.819	2.379	TC143285	652	4e-68,	183	0.49	292	0.62	√	Gorai.004G270400
256159_at	AT1G30135.1 | Symbols:JAZ8(JASMONATE-ZIM-DOMAIN PROTEIN 8)	3.694	3.06	1.488	ES819370	240	6e-21,	73	0.42	128	0.57		Gorai.009G154300
248332_at	AT5G52640.1 | Symbols:ATHSP90.1(HEAT SHOCK PROTEIN 90.1)	1.93	4.682	1.451	TC137301	1778	0.0,	371	0.84	408	0.9		Gorai.013G150300
250094_at	AT5G17380.1 | Symbols:pyruvate decarboxylase family protein	2.604	3.569	1.841	TC131223	1186	e-129,	279	0.71	343	0.81		Gorai.007G185300
267140_at	AT2G38250.1 | Symbols:DNA-binding protein-related	2.664	3.528	1.78	TC146996	265	3e-23,	69	0.51	97	0.71		Gorai.004G174900
253181_at	AT4G35180.1 | Symbols:LHT7(Lys/His transporter 7);amino acid transmembrane transporter	1.341	4.664	1.934	TC174042	648	2e-67,	196	0.4	333	0.58		Gorai.002G202600
255259_at	AT4G05020.1 | Symbols:NDB2(NAD(P)H dehydrogenase B2)	2.842	2.641	2.38	TC138233	1820	0.0,	382	0.79	431	0.88	√	Gorai.010G150000
252136_at	AT3G50770.1 | Symbols:calmodulin-related protein, putative	3.403	1.297	3.056	TC135423	485	5e-49,	137	0.5	205	0.66		Gorai.007G207100
248381_at	AT5G51830.1 | Symbols:pfkB-type carbohydrate kinase familyprotein	2.01	3.868	1.856	ES815785	932	e-111,	198	0.7	244	0.81	√	Gorai.006G196700
250793_at	AT5G05600.1 | Symbols:oxidoreductase, 2OG-Fe(II) oxygenasefamily protein	2.867	2.688	2.077	TC170018	1361	e-150,	286	0.71	356	0.8		Gorai.011G289300
262616_at	AT1G06620.1 | Symbols:2-oxoglutarate-dependent dioxygenase,putative	2.984	3.163	1.278	TC141122	1121	e-122,	263	0.57	367	0.71		Gorai.006G249200
247327_at	AT5G64120.1 | Symbols:peroxidase, putative |chr5:25659551-25660946 REVERSE	1.237	2.732	3.455	TC143237	1090	e-119,	240	0.67	299	0.8	√	Gorai.005G219200
254408_at	AT4G21390.1 | Symbols:B120; ATP binding/protein kinase/protein serine/threonine kinase/sugar binding	2.617	3.044	1.734	TC154318	1081	e-117,	352	0.4	613	0.57	√	Gorai.002G078200
249942_at	AT5G22300.1 | Symbols:NIT4 (NITRILASE 4);3-cyanoalanine hydratase	2.34	2.76	2.259	TC153884	1326	e-146,	270	0.8	308	0.87		Gorai.001G123400
254543_at	AT4G19810.1 | Symbols:glycosyl hydrolase family 18 protein	3.027	1.953	2.34	CO106445	668	9e-70,	165	0.65	206	0.8		Gorai.001G030400
245317_at	AT4G15610.1 | Symbols:integral membrane family protein	3.346	1.442	2.483	TC175023	310	1e-28,	95	0.38	185	0.51	√	Gorai.005G057400
249057_at	AT5G44480.1 | Symbols:DUR (DEFECTIVE UGE IN ROOT)	3.105	2.282	1.839	TC170055	1609	e-179,	320	0.86	345	0.92		Gorai.010G220700
245662_at	AT1G28190.1 | Symbols:unknown protein	2.051	2.561	2.513	TC140437	358	5e-34,	102	0.44	176	0.57	√	Gorai.007G068500
263935_at	AT2G35930.1 | Symbols:PUB23 (PLANT U-BOX 23);ubiquitin-protein ligase	1.862	2.687	2.534	TC161324	1097	e-119,	275	0.55	381	0.72	√	Gorai.002G234800
260239_at	AT1G74360.1 | Symbols:leucine-rich repeat transmembraneprotein kinase	2.551	2.635	1.827	DT467067	689	1e-71,	152	0.7	180	0.84		Gorai.007G038800
252993_at	AT4G38540.1 | Symbols:monooxygenase, putative (MO2)	2.262	2.385	2.343	TC146874	1147	e-125,	284	0.56	402	0.7		Gorai.012G156500
259410_at	AT1G13340.1 | Symbols:unknown protein	3.19	2.227	1.569	TC157246	699	2e-73,	218	0.44	362	0.6	√	Gorai.013G081600
264467_at	AT1G10140.1 | Symbols:molecular_function unknown	2.303	2.958	1.711	TC137241	165	3e-12,	58	0.34	124	0.46		Gorai.009G221200
255111_at	AT4G08780.1 | Symbols:peroxidase	2.667	1.566	2.722	TC159680	940	e-101,	228	0.58	306	0.74		Gorai.004G093200
246099_at	AT5G20230.1 | Symbols:ATBCB(ARABIDOPSISBLUE-COPPER-BINDING PROTEIN)	1.488	2.941	2.499	TC136048	270	4e-24,	61	0.53	100	0.61	√	Gorai.009G016500
259403_at	AT1G17745.1 | Symbols:PGDH(3-PHOSPHOGLYCERATE DEHYDROGENASE)	2.167	2.272	2.456	TC147449	2070	0.0,	469	0.68	581	0.8		Gorai.013G046900
250738_at	AT5G05730.1 | Symbols:ASA1(ANTHRANILATE SYNTHASE ALPHA SUBUNIT 1)	1.88	3.144	1.773	TC152294	1708	0.0,	372	0.68	465	0.8		Gorai.001G115500
254042_at	AT4G25810.1 | Symbols:XTR6 (XYLOGLUCANENDOTRANSGLYCOSYLASE 6)	2.045	2.766	1.926	TC134856	1167	e-128,	240	0.75	279	0.86	√	Gorai.009G006400
254922_at	AT4G11370.1 | Symbols:RHA1A; protein binding / zincion binding	2.143	3.274	1.281	EX167037	246	2e-21,	81	0.36	138	0.58		Gorai.008G120600
254853_at	AT4G12080.1 | Symbols:DNA-binding family protein	3.501	1.517	1.658	TC147841	597	1e-61,	132	0.7	175	0.75	√	Gorai.007G021700
251769_at	AT3G55950.1 | Symbols:CCR3(ARABIDOPSISTHALIANA CRINKLY4 RELATED 3)	2.361	2.984	1.316	TC155100	1163	e-127,	245	0.72	307	0.79		Gorai.011G288100
245252_at	AT4G17500.1 | Symbols:ATERF-1(ETHYLENE RESPONSIVEELEMENT BINDING FACTOR 1)	2.408	2.402	1.843	TC141938	582	5e-60,	153	0.51	243	0.62		Gorai.006G214100
253046_at	AT4G37370.1 | Symbols:CYP81D8	3.031	2.182	1.42	TC134956	854	e-167,	191	0.64	236	0.8		Gorai.008G059000
263904_at	AT2G36380.1 | Symbols:ATPDR6; ATPase, coupled to transmembrane movement of substances	2.601	2.168	1.842	TC147767	2597	0.0,	631	0.55	896	0.7		Gorai.N013800
252076_at	AT3G51660.1 | Symbols:macrophage migration inhibitoryfactor family protein/MIF family protein	2.001	2.773	1.83	TC162649	382	2e-37,	86	0.66	104	0.82	√	Gorai.006G185500
250918_at	AT5G03610.1 | Symbols:GDSL-motif lipase/hydrolase familyprotein	3.276	1.75	1.45	TC173850	682	8e-92,	170	0.55	245	0.69	√	Gorai.002G241000
267181_at	AT2G37760.2 | Symbols:aldo/keto reductase family protein	3.593	1.209	1.565	TC139862	829	e-128,	171	0.74	206	0.83		Gorai.006G170400
245854_at	AT5G13490.1 | Symbols:AAC2 (ADP/ATP carrier 2); ATP:ADPantiporter/binding	2.787	1.65	1.924	TC152859	1511	e-167,	316	0.75	382	0.82	√	Gorai.004G037100
245038_at	AT2G26560.1 | Symbols:PLA2A(PHOSPHOLIPASE A 2A); lipase/nutrient reservoir	1.248	3.258	1.806	TC129599	1486	e-164,	333	0.67	405	0.82	√	Gorai.009G210300
251248_at	AT3G62150.1 | Symbols:PGP21 (P-GLYCOPROTEIN 21);ATPase, coupled to transmembrane movement of substances	1.874	3.303	1.092	TC141861	1248	0.0,	409	0.39	692	0.59		Gorai.003G183800
257363_at	AT2G45760.1 | Symbols:BAP2 (BON ASSOCIATIONPROTEIN 2)	2.703	2.28	1.286	TC150216	324	3e-30,	110	0.4	204	0.53	√	Gorai.008G117300
246247_at	AT4G36640.1 | Symbols:SEC14 cytosolic factor family protein/phosphoglyceride transfer family protein	2.001	2.532	1.674	TC170096	1058	e-115,	234	0.67	279	0.83		Gorai.007G050700
259911_at	AT1G72680.1 | Symbols:ATCAD1,cinnamyl-alcoholdehydrogenase, putative	2.012	1.995	2.198	TC130824	1131	e-123,	246	0.77	287	0.85	√	Gorai.008G262100
266743_at	AT2G02990.1 | Symbols:RNS1 (RIBONUCLEASE 1);endoribonuclease/ribonuclease	2.915	2.052	1.226	TC138665	788	5e-84,	166	0.71	196	0.84	√	Gorai.008G180800
263221_at	AT1G30620.1 | Symbols:HSR8, MUR4, UXE1|MUR4 (MURUS 4);UDP-arabinose 4-epimerase/catalytic	2.232	2.756	1.184	TC170055	1946	0.0,	382	0.85	410	0.93	√	Gorai.010G220700
252940_at	AT4G39270.1 | Symbols:leucine-rich repeat transmembraneprotein kinase, putative	2.188	2.589	1.366	CO114246	795	5e-86,	200	0.57	273	0.73		Gorai.008G029000
257058_at	AT3G15352.1 | Symbols:ATCOX17; copperchaperone	2.258	2.22	1.536	TC163076	242	3e-21,	49	0.81	54	0.9		Gorai.009G388100
251790_at	AT3G55470.1 | Symbols:C2 domain-containing protein	2.213	2.58	1.19	TC151582	469	2e-47,	124	0.54	153	0.81	√	Gorai.011G262100
248132_at	AT5G54840.1 | Symbols:ATSGP1,GTP binding	2.259	2.607	1.094	TC149194	800	3e-85,	167	0.77	188	0.88		Gorai.002G085300
258791_at	AT3G04720.1 | Symbols:PR4(PATHOGENESIS-RELATED 4); chitin binding	1.599	1.87	2.481	TC173903	606	5e-63,	136	0.55	209	0.65	√	Gorai.007G281900
259479_at	AT1G19020.1 | Symbols:unknown protein	2.23	2.656	1.062	TC157009	183	2e-14,	53	0.47	84	0.63		Gorai.008G056800
249372_at	AT5G40760.1 | Symbols:G6PD6(GLUCOSE-6-PHOSPHATEDEHYDROGENASE 6)	1.045	2.788	2.079	TC143238	2386	0.0,	479	0.86	515	0.93	√	Gorai.001G268300
250670_at	AT5G06860.1 | Symbols:PGIP1(POLYGALACTURONASE INHIBITING PROTEIN 1)	1.767	2.29	1.846	TC129661	1106	e-120,	248	0.69	310	0.8	√	Gorai.006G140800
266296_at	AT2G29420.1 | Symbols:ATGSTU7 (ARABIDOPSISTHALIANA GLUTATHIONE S-TRANSFERASE TAU 7)	2.851	2.005	1.047	TC149058	655	1e-68,	159	0.54	216	0.73	√	Gorai.003G127600
260567_at	AT2G43820.1 | Symbols:UGT74F2(UDP-GLUCOSYLTRANSFERASE 74F2)	1.801	1.876	2.216	TC144828	790	7e-84,	227	0.46	341	0.66	√	Gorai.002G164900
250090_at	AT5G17330.1 | Symbols:GAD; calmodulin binding/glutamate decarboxylase	2.619	1.526	1.737	TC147697	1660	0.0,	317	0.92	328	0.96		Gorai.002G169900
254926_at	AT4G11280.1 | Symbols:ACS6; ACC SYNTHASE 6)	1.595	2.828	1.443	TC129594	1753	0.0,	376	0.69	468	0.8	√	Gorai.008G250100
246744_at	AT5G27760.1 | Symbols:hypoxia-responsive family protein	1.867	2.888	1.089	TC169281	267	3e-24,	63	0.55	95	0.66		Gorai.007G300500
252338_at	AT3G48890.1 | Symbols:ATMP2;heme binding	2.269	2.056	1.515	TC165543	661	2e-69,	153	0.65	216	0.7		Gorai.008G278100
266835_at	AT2G29990.1 | Symbols:NDA2(ALTERNATIVE NAD(P)HDEHYDROGENASE 2)	1.435	2.401	1.998	TC173686	1021	0.0,	225	0.68	268	0.83		Gorai.010G150100
259213_at	AT3G09010.1 | Symbols:protein kinase family protein	1.707	2.736	1.386	ES810755	1007	e-109,	221	0.69	269	0.82		Gorai.002G171400
246858_at	AT5G25930.1 | Symbols:leucine-rich repeat family protein/protein kinase family protein	1.927	2.529	1.301	TC162436	1399	e-154,	331	0.58	456	0.72	√	Gorai.010G104300
251652_at	AT3G57380.1 | Symbols:transferase, transferring glycosylgroups	2.936	1.639	1.172	TC169024	1421	e-157,	324	0.63	428	0.75		Gorai.003G090500
266536_at	AT2G16900.1 | Symbols: Phospholipase-like	2.621	1.852	1.232	TC133622	388	3e-37,	168	0.37	319	0.52		Gorai.005G254500
256756_at	AT3G25610.1 | Symbols:haloacid dehalogenase-like hydrolasefamily protein	2.203	2.207	1.279	TC144897	1177	e-128,	282	0.54	400	0.7		Gorai.009G142500
251975_at	AT3G53230.1 | Symbols:cell division cycle protein 48,putative/CDC48	1.892	2.533	1.239	TC178384	2566	0.0,	498	0.92	520	0.95	√	Gorai.006G164800
256300_at	AT1G69490.1 | Symbols:NAP(NAC-like,activated by AP3/PI); transcription factor	1.507	1.469	2.648	TC170351	813	8e-87,	186	0.63	251	0.74	√	Gorai.005G142300
253343_at	AT4G33540.1 | Symbols:metallo-beta-lactamase family protein	2.719	1.05	1.827	TC176228	1104	e-120,	247	0.63	313	0.78		Gorai.011G269300
258452_at	AT3G22370.1 | Symbols:AOX1A(ALTERNATIVEOXIDASE 1A);alternative oxidase	1.915	2.235	1.426	TC133844	1272	e-140,	273	0.67	355	0.76	√	Gorai.008G296600
264663_at	AT1G09970.2 | Symbols:LRR XI-23;protein serine/threonine kinase	1.46	2.305	1.81	TC156612	1281	e-140,	291	0.71	338	0.86	√	Gorai.009G225300
248138_at	AT5G54960.1 | Symbols:PDC2(pyruvate decarboxylase-2)	1.514	2.201	1.773	TC168141	2788	0.0,	563	0.85	607	0.92	√	Gorai.006G184000
252234_at	AT3G49780.1 | Symbols:ATPSK4(PHYTOSULFOKINE 4 PRECURSOR); growth factor	1.89	1.012	2.509	NoHits
261892_at	AT1G80840.1 | Symbols:WRKY40; transcriptionfactor	1.444	2.541	1.418	TC148447	702	8e-74,	203	0.54	282	0.71	√	Gorai.010G222400
246779_at	AT5G27520.1 | Symbols:PNC2(PEROXISOMAL ADENINENUCLEOTIDE CARRIER 2)	2.579	1.671	1.139	TC141852	963	e-104,	231	0.59	318	0.72		Gorai.005G041300
248060_at	AT5G55560.1 | Symbols:protein kinase family protein	1.971	1.992	1.413	TC138635	1243	e-136,	253	0.81	272	0.93	√	Gorai.002G096100
260897_at	AT1G29330.1 | Symbols:ERD2 (ENDOPLASMICRETICULUM RETENTION DEFECTIVE 2);KDEL sequence binding/receptor	2.165	2.031	1.123	TC178135	905	1e-97,	195	0.81	210	0.92		Gorai.009G160100
248486_at	AT5G51060.1 | Symbols:RHD2(ROOT HAIRDEFECTIVE 2);NAD(P)H oxidase	3.328	3.829	-1.99	TC135821	1231	e-147,	251	0.78	288	0.87	√	Gorai.008G212100
246042_at	AT5G19440.1 | Symbols:cinnamyl-alcohol dehydrogenase,putative (CAD)	1.943	1.817	1.397	TC162863	1375	e-152,	287	0.77	321	0.89	√	Gorai.009G073600
246789_at	AT5G27600.1 | Symbols:LACS7(LONG-CHAINACYL-COA SYNTHETASE 7)	1.661	1.912	1.568	TC138391	1974	0.0,	397	0.79	448	0.88	√	Gorai.007G342400
258064_at	AT3G14680.1 | Symbols:CYP72A14	3.987	-1.967	3.084	TC145315	1235	e-135,	308	0.59	389	0.79	√	Gorai.002G043400
249780_at	AT5G24240.1 | Symbols:phosphatidylinositol 3- and 4-kinasefamily protein/ubiquitin family protein	1.74	1.803	1.555	TC149040	1195	e-130,	265	0.65	349	0.75		Gorai.008G125500
248487_at	AT5G51070.1 | Symbols:ERD1(EARLY RESPONSIVE TO DEHYDRATION 1)	1.892	2.037	1.166	TC143110	1034	e-112,	286	0.52	412	0.69		Gorai.001G054700
248611_at	AT5G49520.1 | Symbols:WRKY48;transcriptionfactor	2.302	1.412	1.373	TC140811	499	4e-50,	129	0.54	198	0.65	√	Gorai.005G068100
245613_at	AT4G14455.1 | Symbols:ATBET12;SNAP receptor/protein transporter	2.043	1.675	1.337	TC168580	462	9e-47,	116	0.63	132	0.87		Gorai.006G248000
254453_at	AT4G21120.1 | Symbols:AAT1(AMINO ACIDTRANSPORTER 1);L-glutamate transmembrane transporte	1.145	1.724	2.18	DT468374	996	e-107,	215	0.83	232	0.92	√	Gorai.005G266500
266181_at	AT2G02390.3 | Symbols:ATGSTZ1(ARABIDOPSISTHALIANA GLUTATHIONE S-TRANSFERASE ZETA 1)	2.07	1.275	1.683	TC138843	743	7e-79,	175	0.63	222	0.78	√	Gorai.011G090100
258682_at	AT3G08720.1 | Symbols:S6K2(ARABIDOPSIS THALIANA SERINE/THREONINE PROTEIN KINASE 2)	1.836	2.122	1.066	TC158212	1524	e-169,	333	0.69	421	0.79	√	Gorai.009G292400
260061_at	AT1G73690.1 | Symbols:CDKD1;1(CYCLIN-DEPENDENT KINASE D1;1)	2.01	1.321	1.676	TC155002	1051	e-167,	225	0.71	290	0.77		Gorai.006G193300
266000_at	AT2G24180.1 | Symbols:CYP71B6 (CYTOCHROME P45071B6)	2.013	1.269	1.725	TC139031	964	e-104,	278	0.42	453	0.61		Gorai.003G107400
264968_at	AT1G67360.2 | Symbols:rubber elongation factor (REF) familyprotein	1.856	1.872	1.252	TC131750	591	4e-61,	151	0.53	218	0.69		Gorai.005G167200
254549_at	AT4G19880.2 | Symbols:INVOLVED IN: response to cadmium ion	1.032	2.285	1.552	TC173622	1377	e-152,	288	0.71	352	0.81	√	Gorai.009G151800
250916_at	AT5G03630.1 | Symbols:ATMDAR2; monodehydroascorbatereductase (NADH)	1.297	2.199	1.361	TC143600	1586	e-176,	344	0.69	432	0.79		Gorai.002G241300
247835_at	AT5G57910.1 | Symbols:unknown protein |chr5:23451259-23452463 REVERSE	1.938	1.558	1.255	TC136942	238	3e-20,	120	0.34	245	0.48		Gorai.009G056200
251106_at	AT5G01500.1 | Symbols:mitochondrial substrate carrierfamily protein	1.587	1.29	1.856	ES843962	1039	e-113,	210	0.8	236	0.88		Gorai.012G113500
255942_at	AT1G22360.1 | Symbols:AtUGT85A2 (UDP-glucosyltransferase 85A2)	1.203	2.5	1.029	TC139985	1408	e-173,	305	0.65	380	0.8		Gorai.013G060500
248335_at	AT5G52450.1 | Symbols:MATE efflux protein-related	1.792	1.748	1.14	TC139802	712	9e-75,	235	0.37	398	0.59		Gorai.009G178100
245365_at	AT4G17720.1 | Symbols:RNA recognition motif(RRM)-containing protein	1.32	2.043	1.303	TC142571	922	2e-99,	221	0.68	271	0.81	√	Gorai.003G184200
261648_at	AT1G27730.1 | Symbols:STZ (salt tolerance zincfinger)	1.346	2.03	1.273	TC135676	432	8e-43,	137	0.43	269	0.5		Gorai.009G218900
260005_at	AT1G67920.1 | Symbols:unknown protein |chr1:25473731-25473934 FORWARD	1.759	1.268	1.603	TC156791	204	9e-17,	48	0.72	62	0.77		Gorai.005G156500
246189_at	AT5G20910.1 | Symbols:zinc finger (C3HC4-type RING finger)family protein	1.405	1.958	1.207	TC137229	858	6e-92,	211	0.62	283	0.74		Gorai.010G094400
253950_at	AT4G26910.1 | Symbols:2-oxoacid dehydrogenase familyprotein	1.278	1.809	1.44	TC137671	1629	0.0,	374	0.67	476	0.78		Gorai.009G441000
258692_at	AT3G08640.1 | Symbols:alphavirus core protein family	1.477	1.699	1.315	TC132872	885	5e-95,	208	0.77	238	0.87		Gorai.005G002500
254292_at	AT4G23030.1 | Symbols:MATE efflux protein-related	1.192	1.501	1.792	TC173702	901	e-112,	224	0.51	345	0.64	√	Gorai.001G009200
247912_at	AT5G57480.1 | Symbols:AAA-type ATPase family protein	1.41	1.647	1.37	TC139256	1813	0.0,	379	0.76	449	0.84		Gorai.004G100300
250289_at	AT5G13190.1 | Symbols:unknown	1.31	2.06	1.055	DW501890	521	2e-53,	111	0.72	136	0.81	√	Gorai.005G195900
258108_at	AT3G23570.1 | Symbols:dienelactone hydrolase family protein	1.777	1.399	1.242	TC152808	842	3e-90,	187	0.64	239	0.78	√	Gorai.011G191300
247740_at	AT5G58940.1 | Symbols:CRCK1(CALMODULIN-BINDINGRECEPTOR-LIKE CYTOPLASMIC KINASE 1)	1.436	1.144	1.788	TC164647	1017	e-110,	246	0.62	302	0.81		Gorai.007G101300
247819_at	AT5G58350.1 | Symbols:WNK4 (WITH NO K (=LYSINE)4); kinase/protein kinase	1.492	1.701	1.165	TC148705	1002	e-108,	226	0.65	288	0.78		Gorai.011G128900
253776_at	AT4G28390.1 | Symbols:AAC3 (ADP/ATP CARRIER 3);ATP:ADP antiporter/binding	1.254	1.391	1.652	TC131928	1363	e-150,	291	0.74	351	0.82		Gorai.008G154500
253954_at	AT4G26970.1 | Symbols:aconitate hydratase/copper ionbinding	1.06	1.984	1.208	TC132910	1962	0.0,	416	0.74	495	0.84		Gorai.009G327800
250014_at	AT5G17990.1 | Symbols:TRP1 (tryptophan biosynthesis 1);anthranilate phosphoribosyltransferase	1.562	1.116	1.567	TC147379	1293	e-142,	292	0.77	338	0.86	√	Gorai.008G296400
252383_at	AT3G47780.1 | Symbols:ATATH6;ATPase,coupledto transmembrane movement of substances/transporter	1.706	1.214	1.294	TC173968	1731	0.0,	371	0.74	435	0.85	√	Gorai.008G191700
252117_at	AT3G51430.1 | Symbols:YLS2; strictosidine synthase	1.501	1.011	1.677	TC149741	998	e-108,	257	0.53	357	0.71		Gorai.003G003500
253505_at	AT4G31970.1 | Symbols:CYP82C2	3.935	-2.344	2.595	TC141300	1174	e-128,	323	0.48	474	0.68	√	Gorai.009G331600
263931_at	AT2G36220.1 | Symbols:unknown protein	1.268	1.223	1.685	TC139542	423	1e-41,	148	0.43	279	0.53		Gorai.009G401500
260840_at	AT1G29050.1 | Symbols:unknown protein	1.066	1.799	1.285	TC133530	1318	e-145,	277	0.7	334	0.82	√	Gorai.011G033800
257805_at	AT3G18830.1 | Symbols:ATPLT5 (POLYOL TRANSPORTER 5)	1.356	1.269	1.515	TC142402	1227	e-175,	299	0.58	397	0.75		Gorai.002G011700
259018_at	AT3G07390.1 | Symbols:AIR12;extracellular matrixstructural constituent	1.112	1.963	1.011	TC136702	437	4e-43,	125	0.5	181	0.69		Gorai.001G176300
258162_at	AT3G17810.1 | Symbols:dihydroorotate dehydrogenase family protein	1.886	1.015	1.171	TC132490	1823	0.0,	367	0.85	394	0.93		Gorai.006G191200
256433_at	AT3G10985.1 | Symbols:SAG20 (SENESCENCEASSOCIATED GENE 20)	1.115	1.806	1.093	TC160651	290	8e-27,	71	0.53	122	0.58	√	Gorai.010G193000
251422_at	AT3G60540.1 | Symbols:sec61beta family protein	1.044	1.532	1.385	TC170032	233	3e-20,	62	0.69	81	0.76		Gorai.004G164600
247989_at	AT5G56350.1 | Symbols:pyruvate kinase, putative	1.648	1.223	1.069	TC161023	1347	0.0,	264	0.92	271	0.97	√	Gorai.003G154200
245528_at	AT4G15530.5 | Symbols:PPDK (pyruvate orthophosphate dikinase)	1.341	1.549	1.043	TC139890	1837	0.0,	368	0.85	400	0.92		Gorai.011G181800
267084_at	AT2G41180.1 | Symbols:sigA-binding protein-related	1.031	1.529	1.358	NoHits
249638_at	AT5G36880.2 | Symbols:acetyl-CoA synthetase, putative/acetate-CoA ligase, putative	1.213	1.456	1.239	TC163690	1629	0.0,	318	0.89	332	0.95		Gorai.010G219900
257700_at	AT3G12740.1 | Symbols:ALIS1 (ALA-INTERACTING SUBUNIT1); phospholipid transporter	1.177	1.621	1.021	TC146585	1346	e-148,	282	0.75	328	0.85		Gorai.009G303800
260666_at	AT1G19300.1 | Symbols:PARVUS (PARVUS);polygalacturonate 4-alpha-galacturonosyltransferase	1.512	1.278	1.005	TC175620	1130	e-126,	236	0.7	304	0.77		Gorai.002G129800
251037_at	AT5G02100.1 | Symbols:UNE18 (UNFERTILIZEDEMBRYO SAC 18)	1.208	1.235	1.294	TC144911	1991	0.0,	388	0.85	414	0.93	√	Gorai.006G172100
246302_at	AT3G51860.1 | Symbols:CAX3(CATION EXCHANGER 3); calcium:cation antiporter	3.324	-1.617	1.995	TC166651	1222	e-134,	293	0.58	438	0.66		Gorai.002G263600
253992_at	AT4G26060.1 | Symbols:unknown protein |chr4:13214972-13215955 REVERSE	1.244	1.279	1.165	TC150109	359	1e-34,	83	0.6	110	0.75		Gorai.001G013800
259598_at	AT1G27980.1 | Symbols:DPL1; carboxy-lyase/catalytic/ pyridoxal phosphate binding	1.272	1.267	1.088	TC133991	2185	0.0,	464	0.74	541	0.85		Gorai.002G181300
266097_at	AT2G37970.1 | Symbols:SOUL-1 | SOUL-1; binding; N-terminal protein myristoylation	1.16	1.376	1.048	CA992726	665	8e-70,	153	0.63	215	0.71		Gorai.012G110600
265996_at	AT2G24200.1 | Symbols:cytosol aminopeptidase	1.069	1.058	1.216	TC138365	1287	e-141,	312	0.66	410	0.76	√	Gorai.010G113200
248049_at	AT5G56090.1 | Symbols:COX15 | COX15 (cytochrome c oxidase 15)	1.193	1.021	1.021	TC163173	1634	0.0,	344	0.72	422	0.81		Gorai.013G149100
267226_at	AT2G44010.1 | Symbols:unknown protein	2.84	-1.027	1.148	ES800999	165	3e-12,	59	0.36	116	0.5		Gorai.006G213700
258983_at	AT3G08860.1 | Symbols:alanine--glyoxylate aminotransferase	4.229	-2.682	1.106	TC161983	1958	0.0,	402	0.78	439	0.91		Gorai.006G233600
250083_at	AT5G17220.1 | Symbols:ATGSTF12(ARABIDOPSIS THALIANA GLUTATHIONE S-TRANSFERASE PHI 12)	2.124	1.481	-1.489	TC146398	626	3e-65,	147	0.55	214	0.68		Gorai.001G083600
265913_at	AT2G25625.1 | Symbols:unknown protein	2.963	-2.564	1.067	TC178393	216	4e-18,	79	0.38	152	0.51		Gorai.007G350400
249586_at	AT5G37840.1 | Symbols:molecular_function unknown	2.217	-1.918	-1.145	TC147524	418	3e-41,	135	0.49	214	0.63		Gorai.001G086600
247269_at	AT5G64210.1 | Symbols:AOX2alternative oxidase	-1.536	1.753	-1.112	TC140135	1212	e-133,	248	0.77	288	0.86		Gorai.005G220500
247925_at	AT5G57560.1 | Symbols:(Touch 4); hydrolase,acting on glycosyl bonds/xyloglucan:xyloglucosyl transferase	-1.034	1.392	-1.277	TC134856	1167	e-128,	242	0.75	281	0.86		Gorai.009G006400
251592_at	AT3G57670.1 | Symbols:NTT (NO TRANSMITTING TRACT);Encodes a a C2H2/C2HC zinc finger transcription factor	-1.344	1.112	-1.105	TC163517	1008	e-109,	201	0.74	260	0.77		Gorai.003G089200
254974_at	AT4G10490.1 | Symbols:oxidoreductase, 2OG-Fe(II) oxygenasefamily protein	-1.732	1.205	-1.323	TC131771	1270	e-139,	273	0.64	345	0.79		Gorai.004G128300
265954_at	AT2G37260.1 | Symbols:TTG2(TRANSPARENT TESTA GLABRA 2); transcription factor	-2.264	1.127	-1.2	TC132413	897	3e-96,	272	0.48	454	0.59		Gorai.009G421200
260475_at	AT1G11080.1 | Symbols:scpl31 (serinecarboxypeptidase-like 31); serine-type carboxypeptidase	1.005	-2.065	-1.479	TC160828	1401	e-177,	307	0.65	397	0.77		Gorai.011G025000
252853_at	AT4G39710.1 | Symbols:immunophilin, putative/FKBP-typepeptidyl-prolyl cis-trans isomerase, putative	-1.257	-1.016	-1.019	TC144608	721	2e-76,	156	0.77	179	0.87		Gorai.007G242100
259431_at	AT1G01620.1 | Symbols:PIP1C, TMP-B, PIP1;3 | PIP1C (PLASMAMEMBRANE INTRINSIC PROTEIN 1C); water channel	-1.142	-1.169	-1.067	TC130342	1289	e-142,	262	0.85	287	0.91	√	Gorai.003G158100
256275_at	AT3G12110.1 | Symbols:ACT11(actin-11); structuralconstituent of cytoskeleton	-1.099	-1.149	-1.363	TC140956	1984	0.0,	373	0.97	377	0.98		Gorai.004G004900
256772_at	AT3G13750.1 | Symbols:BGAL1(Beta galactosidase 1)	-1.346	-1.243	-1.043	TC132714	2838	0.0,	591	0.71	719	0.82	√	Gorai.001G011600
248962_at	AT5G45680.1 | Symbols:ATFKBP13,FK506-binding protein1 (FKBP13)	-1.148	-1.442	-1.072	TC155075	610	2e-63,	153	0.58	223	0.68		Gorai.008G083200
251461_at	AT3G59780.1 | Symbols:molecular_function unknown	-1.007	-1.023	-1.65	TC161996	636	8e-66,	173	0.59	231	0.74		Gorai.011G133900
250075_at	AT5G17670.1 | Symbols:hydrolase, acting on ester bonds	-1.097	-1.554	-1.112	CO094792	840	6e-90,	186	0.66	240	0.77		Gorai.007G250200
246004_at	AT5G20630.1 | Symbols:GER3(GERMIN 3);oxalate oxidase	-1.324	-1.339	-1.104	TC136901	667	5e-70,	149	0.68	187	0.79		Gorai.009G035500
255467_at	AT4G03010.1 | Symbols:leucine-rich repeat family protein	-1.409	-1.265	-1.177	TC173657	596	2e-96,	142	0.63	186	0.76		Gorai.004G084400
267092_at	AT2G38120.1 | Symbols:AUX1(AUXINRESISTANT 1);amino acid transmembrane transporter	-1.165	-1.671	-1.031	TC169259	2169	0.0,	429	0.86	467	0.91	√	Gorai.012G112900
264435_at	AT1G10360.1 | Symbols:ATGSTU18(GLUTATHIONES-TRANSFERASE TAU 18); GST29,glutathione transferase	-1.06	-1.694	-1.123	TC130636	739	2e-78,	178	0.63	226	0.78		Gorai.012G121400
249288_at	AT5G41050.1 | Symbols:Pollen Olee1 allergen and extensin family protein	-1.018	-1.811	-1.058	TC133721	471	2e-47,	113	0.57	146	0.77	√	Gorai.012G084100
254459_at	AT4G21200.1 | Symbols:GA2OX8 (GIBBERELLIN2-OXIDASE 8);gibberellin 2-beta-dioxygenase	-1.147	-1.738	-1.026	TC134243	907	1e-97,	227	0.51	337	0.67		Gorai.013G028600
258055_at	AT3G16250.1 | Symbols:NDF4 (NDH-DEPENDENT CYCLICELECTRON FLOW 1);electron carrier/iron-sulfur cluster binding	-1.23	-1.492	-1.202	TC142631	567	2e-58,	134	0.57	203	0.66		Gorai.011G072900
253165_at	AT4G35320.1 | Symbols:unknown protein |chr4:16806139-16806582 REVERSE	-1.013	-1.12	-1.795	TC147299	285	4e-26,	94	0.42	149	0.63		Gorai.005G216400
253522_at	AT4G31290.1 | Symbols:ChaC-like family protein	-1.116	-1.69	-1.131	TC131188	861	1e-92,	188	0.71	231	0.81	√	Gorai.010G124700
253617_at	AT4G30410.2 | Symbols:transcription factor |chr4:14871309-14871851 REVERSE	-1.681	-1.103	-1.184	TC161602	324	2e-30,	103	0.43	185	0.55		Gorai.004G104000
247439_at	AT5G62670.1 | Symbols:AHA11 (Arabidopsis H(+)-ATPase11); ATPase	-1.195	-1.79	-1.153	TC147276	3130	0.0,	624	0.83	707	0.88		Gorai.003G094300
254221_at	AT4G23820.1 | Symbols:glycoside hydrolase family 28 protein/polygalacturonase (pectinase) family protein	-1.015	-1.829	-1.298	TC135646	1349	e-148,	302	0.75	341	0.88		Gorai.007G026000
259010_at	AT3G07340.1 | Symbols:basic helix-loop-helix (bHLH) familyprotein	-1.158	-1.901	-1.161	ES814575	557	8e-57,	161	0.48	271	0.59	√	Gorai.005G022400
250366_at	AT5G11420.1 | Symbols:molecular_functionunknown| chr5:3644655-3646991 FORWARD	-1.036	-2.052	-1.167	TC131401	1461	e-161,	299	0.78	339	0.88		Gorai.001G045200
258054_at	AT3G16240.1 | Symbols:DELTA-TIP; ammonia transporter/methylammoniumtransmembrane transporter/water channel	-1.092	-1.684	-1.512	TC164948	975	e-105,	218	0.79	250	0.87	√	Gorai.003G064000
266956_at	AT2G34510.1 | Symbols:molecular_functionunknown| chr2:14544114-14546732 REVERSE	-1.077	-1.999	-1.236	TC135941	1421	e-157,	312	0.71	371	0.84		Gorai.009G155400
250968_at	AT5G02890.1 | Symbols:HXXXD-type acyl-transferase family protein	-1.042	-2.048	-1.246	TC133643	489	4e-49,	159	0.41	273	0.58		Gorai.004G194000
257974_at	AT3G20820.1 | Symbols:leucine-rich repeat family protein	-1.178	-1.981	-1.191	TC144428	1363	e-150,	304	0.75	349	0.87		Gorai.013G250700
267284_at	AT2G23700.1 | Symbols:unknown protein	-1.557	-1.759	-1.073	TC169939	1181	e-129,	290	0.57	401	0.72		Gorai.003G018900
264672_at	AT1G09750.1 | Symbols:Eukaryotic aspartyl protease family protein	-1.068	-1.918	-1.404	TC131527	1011	e-109,	248	0.6	339	0.73		Gorai.005G096500
251665_at	AT3G57040.1 | Symbols:ARR9 (RESPONSE REGULATOR9); transcription regulator/two-component response regulator	-1.284	-2.2	-1.035	TC158199	565	4e-58,	150	0.53	230	0.65		Gorai.012G017600
248623_at	AT5G49170.1 | Symbols:unknown protein	-1.388	-1.502	-1.688	TC143020	391	4e-38,	122	0.5	197	0.61		Gorai.005G061600
255506_at	AT4G02130.1 | Symbols:GATL6;polygalacturonate4-alpha-galacturonosyltransferase	-1.113	-2.396	-1.112	TC153136	1348	e-149,	287	0.7	367	0.78		Gorai.008G142800
265400_at	AT2G10940.1 | Symbols:protease inhibitor/seed storage/lipidtransfer protein (LTP) family protein	-1.208	-1.842	-1.651	TC137856	356	8e-34,	79	0.82	86	0.91		Gorai.004G107700
254783_at	AT4G12830.1 | Symbols:hydrolase, alpha/beta fold familyprotein	-1.239	-1.811	-1.718	ES792224	677	9e-71,	135	0.8	152	0.88		Gorai.007G161100
247162_at	AT5G65730.1 | Symbols:xyloglucan:xyloglucosyl transferase,putative	-1.31	-2.348	-1.358	TC153886	1250	e-137,	246	0.83	265	0.92		Gorai.003G033600
248683_at	AT5G48490.1 | Symbols:protease inhibitor/seed storage/lipidtransfer protein (LTP) family protein	-1.729	-1.274	-2.033	TC163377	207	4e-17,	50	0.53	81	0.61		Gorai.N003400
263953_at	AT2G36050.1 | Symbols:OFP15(ARABIDOPSISTHALIANA OVATE FAMILY PROTEIN 15)	-2.055	-1.457	-1.595	TC168558	289	4e-26,	94	0.39	188	0.5		Gorai.009G398200
254235_at	AT4G23750.1 | Symbols:CRF2 | CRF2 (CYTOKININ RESPONSE FACTOR2); TMO3,/transcription factor	-1.343	-1.947	-1.818	TC169398	434	1e-42,	155	0.36	346	0.44	√	Gorai.004G135700
250936_at	AT5G03120.1 | Symbols:unknown protein	-1.197	-2.151	-1.834	NoHits
253040_at	AT4G37800.1 | Symbols:xyloglucan:xyloglucosyl transferase,putative	-1.053	-2.438	-1.694	TC153886	1237	e-136,	251	0.76	293	0.85		Gorai.003G033600
256098_at	AT1G13700.1 | Symbols:glucosamine/galactosamine-6-phosphateisomerase family protein	-2.083	-2.084	-1.035	TC139342	935	e-101,	203	0.66	268	0.75		Gorai.013G095200
253255_at	AT4G34760.1 | Symbols:SAUR-like auxin-responsive family protein	-1.61	-2.546	-1.087	DW503189	457	4e-46,	97	0.82	104	0.93		Gorai.008G032600
249410_at	AT5G40380.1 | Symbols:cysteine-rich receptor-like protein kinase	-2.05	-2.475	-1.278	TC148709	837	e-118,	212	0.54	299	0.7		Gorai.009G336700
246899_at	AT5G25590.1 | Symbols:INVOLVED IN: N-terminal protein myristoylation;	-1.559	-2.344	-2.056	TC155946	1098	e-119,	240	0.71	285	0.84		Gorai.010G109200
246519_at	AT5G15780.1 | Symbols:pollen Ole e 1 allergen and extensin family protein	-1.737	-2.804	-1.581	TC142780	396	3e-38,	110	0.5	169	0.65	√	Gorai.001G206900
260221_at	AT1G74670.1 | Symbols:gibberellin-responsive protein,putative	-1.322	-3.713	-1.2	DR456591	325	7e-31,	65	0.8	75	0.86		Gorai.012G054200
263106_at	AT2G05160.1 | Symbols:zinc finger (CCCH-type) familyprotein/RNA recognition motif (RRM)-containing protein	-1.192	-3.989	-1.055	ES850185	890	2e-95,	190	0.72	232	0.81		Gorai.007G166600
261226_at	AT1G20190.1 | Symbols:ATEXPA11 (ARABIDOPSIS THALIANA EXPANSIN 11)	-1.288	-2.84	-2.428	TC143599	971	e-105,	205	0.71	255	0.8	√	Gorai.010G001800
265877_at	AT2G42380.2 | Symbols:ATBZIP34,bZIP transcriptionfactor family protein	-1.597	-3.187	-2.913	ES802062	626	5e-65,	176	0.49	306	0.57		Gorai.013G172500
251575_at	AT3G58120.1 | Symbols:ATBZIP61,DNA binding/transcription activator/transcription factor	-1.946	-3.854	-2.165	ES802062	671	3e-70,	190	0.49	328	0.57		Gorai.013G172500
260801_at	AT1G78430.1 | Symbols:Encodes a ROP/RAC effector,designated interactor of constitutive active ROPs 1 (ICR1)	-2.491	-3.365	-2.262	TC160514	436	5e-43,	173	0.4	341	0.5		Gorai.002G038800
√ represent genes detected from cDNA libraries by RNA-seq or SSH method in cotton during defense response against V.dahliae.

## Sheet: Table S4
Table S4 SA or JA/ET-dependent candidate genes detected from 232 genes in Arabidopsis. Group I and III clusters represent SA and JA/ET-dependent genes, respectively; Group II revealed genes that appear to be dependent upon both SA and JA/ET hormonal pathways.
	SeqName	Hit-Desc	Go-ID	Term
Group I	AT1G13340.1	regulator of vps4 activity in the mvb pathway protein	GO:0009863	salicylic acid mediated signaling pathway
			GO:0009697	salicylic acid biosynthetic process
	AT2G41180.1	binding protein	GO:0009697	salicylic acid biosynthetic process
	AT2G29420.1	glutathione s-transferase	GO:0009751	response to salicylic acid stimulus
	AT5G58940.1	probable leucine-rich repeat receptor-like protein kinase at4g00330-like	GO:0009697	salicylic acid biosynthetic process
	AT2G43820.1	glycosyltransferase	GO:0009696	salicylic acid metabolic process
	AT5G48490.1	pvr3-like protein	GO:0009862	systemic acquired resistance, salicylic acid mediated signaling pathway
	AT5G54960.1	pyruvate decarboxylase	GO:0009862	systemic acquired resistance, salicylic acid mediated signaling pathway
	AT5G02100.1	oxysterol-binding protein	GO:0009863	salicylic acid mediated signaling pathway
			GO:0009697	salicylic acid biosynthetic process
	AT5G64120.1	bacterial-induced peroxidase	GO:0009863	salicylic acid mediated signaling pathway
Group II	AT1G15520.1	pleiotropic drug resistance protein 1-like	GO:0009867	jasmonic acid mediated signaling pathway
			GO:0009697	salicylic acid biosynthetic process
	AT1G19300.1	probable galacturonosyltransferase-like 1-like	GO:0009867	jasmonic acid mediated signaling pathway
			GO:0009863	salicylic acid mediated signaling pathway
	AT1G21240.1	wall-associated kinase 2	GO:0009867	jasmonic acid mediated signaling pathway
			GO:0009862	systemic acquired resistance, salicylic acid mediated signaling pathway
	AT1G22360.1	udp-glucosyl transferase 85a2	GO:0009867	jasmonic acid mediated signaling pathway
			GO:0009863	salicylic acid mediated signaling pathway
	AT1G28190.1	uncharacterized protein	GO:0009867	jasmonic acid mediated signaling pathway
			GO:0009863	salicylic acid mediated signaling pathway
			GO:0009723	response to ethylene stimulus
	AT1G72680.1	probable cinnamyl alcohol dehydrogenase 1-like	GO:0009867	jasmonic acid mediated signaling pathway
			GO:0009697	salicylic acid biosynthetic process
	AT1G74360.1	probable lrr receptor-like serine threonine-protein kinase at1g74360-like	GO:0009867	jasmonic acid mediated signaling pathway
			GO:0009862	systemic acquired resistance, salicylic acid mediated signaling pathway
	AT1G80840.1	wrky transcription factor 40	GO:0009867	jasmonic acid mediated signaling pathway
			GO:0009697	salicylic acid biosynthetic process
			GO:0009873	ethylene mediated signaling pathway
	AT2G26560.1	patatin t5	GO:0009867	jasmonic acid mediated signaling pathway
			GO:0009697	salicylic acid biosynthetic process
	AT2G28210.1	bifunctional monodehydroascorbate reductase and carbonic anhydrase nectarin-3-like	GO:0009697	salicylic acid biosynthetic process
			GO:0009723	response to ethylene stimulus
	AT2G35930.1	e3 ubiquitin-protein ligase pub23-like	GO:0009862	systemic acquired resistance, salicylic acid mediated signaling pathway
			GO:0009867	jasmonic acid mediated signaling pathway
	AT2G35980.1	late embryogenesis abundant hydroxyproline-rich glycoprotein	GO:0009862	systemic acquired resistance, salicylic acid mediated signaling pathway
			GO:0009867	jasmonic acid mediated signaling pathway
	AT2G45760.1	bon1-associated protein 1	GO:0009693	ethylene biosynthetic process
			GO:0009751	response to salicylic acid stimulus
			GO:0009697	salicylic acid biosynthetic process
	AT3G08720.1	serine threonine protein kinase 2	GO:0009867	jasmonic acid mediated signaling pathway
			GO:0009863	salicylic acid mediated signaling pathway
			GO:0009723	response to ethylene stimulus
	AT3G12740.1	lem3 (ligand-effect modulator 3) family protein	GO:0009697	salicylic acid biosynthetic process
			GO:0009723	response to ethylene stimulus
	AT3G28210.1	zinc finger an1 domain-containing stress-associated protein 12	GO:0009867	jasmonic acid mediated signaling pathway
			GO:0009863	salicylic acid mediated signaling pathway
			GO:0009723	response to ethylene stimulus
	AT3G28580.1	atp binding	GO:0009862	systemic acquired resistance, salicylic acid mediated signaling pathway
			GO:0009723	response to ethylene stimulus
	AT3G54640.1	tryptophan synthase alpha chain	GO:0009867	jasmonic acid mediated signaling pathway
			GO:0009697	salicylic acid biosynthetic process
	AT4G21390.1	s-locus lectin protein kinase-like protein	GO:0009693	ethylene biosynthetic process
			GO:0009863	salicylic acid mediated signaling pathway
	AT5G05730.2	anthranilate synthase component i-1	GO:0009697	salicylic acid biosynthetic process
			GO:0009867	jasmonic acid mediated signaling pathway
			GO:0009723	response to ethylene stimulus
	AT5G06860.1	polygalacturonase inhibiting protein	GO:0009867	jasmonic acid mediated signaling pathway
			GO:0009862	systemic acquired resistance, salicylic acid mediated signaling pathway
			GO:0009694	jasmonic acid metabolic process
	AT5G13190.1	litaf-domain-containing protein	GO:0009867	jasmonic acid mediated signaling pathway
			GO:0009863	salicylic acid mediated signaling pathway
	AT5G17990.1	anthranilate phosphoribosyltransferase	GO:0009873	ethylene mediated signaling pathway
			GO:0009753	response to jasmonic acid stimulus
			GO:0009751	response to salicylic acid stimulus
	AT5G24240.1	phosphatidylinositol 3-and 4-kinase family protein	GO:0009867	jasmonic acid mediated signaling pathway
			GO:0009862	systemic acquired resistance, salicylic acid mediated signaling pathway
	AT5G27520.1	mitochondrial substrate carrier family protein	GO:0009867	jasmonic acid mediated signaling pathway
			GO:0009695	jasmonic acid biosynthetic process
			GO:0009863	salicylic acid mediated signaling pathway
			GO:0009723	response to ethylene stimulus
	AT5G38710.1	proline dehydrogenase	GO:0009867	jasmonic acid mediated signaling pathway
			GO:0009695	jasmonic acid biosynthetic process
			GO:0009863	salicylic acid mediated signaling pathway
	AT5G40990.1	gdsl esterase lipase 1	GO:0009753	response to jasmonic acid stimulus
			GO:0009751	response to salicylic acid stimulus
			GO:0009871	jasmonic acid and ethylene-dependent systemic resistance, ethylene mediated signaling pathway
Group III	AT1G06620.1	1-aminocyclopropane-1-carboxylate oxidase	GO:0009867	jasmonic acid mediated signaling pathway
	AT1G07260.1	udp-glucoronosyl udp-glucosyl transferase family protein	GO:0009873	ethylene mediated signaling pathway
	AT1G26380.1	fad-binding and bbe domain-containing protein	GO:0009723	response to ethylene stimulus
	AT1G27730.1	salt-tolerance zinc finger protein	GO:0009873	ethylene mediated signaling pathway
			GO:0009753	response to jasmonic acid stimulus
			GO:0009695	jasmonic acid biosynthetic process
	AT1G30135.1	protein tify 5a-like	GO:0009693	ethylene biosynthetic process
			GO:0009867	jasmonic acid mediated signaling pathway
			GO:0009695	jasmonic acid biosynthetic process
			GO:0009873	ethylene mediated signaling pathway
	AT1G30620.1	udp-arabinose 4-epimerase	GO:0009723	response to ethylene stimulus
	AT1G69920.1	glutathione s-transferase tau 12	GO:0009873	ethylene mediated signaling pathway
	AT2G02990.1	ribonuclease t2	GO:0009867	jasmonic acid mediated signaling pathway
	AT2G38120.1	auxin influx carrier protein	GO:0009723	response to ethylene stimulus
	AT2G43000.1	nac domain ipr003441	GO:0009723	response to ethylene stimulus
	AT3G04720.1	wound-induced protein win2	GO:0009723	response to ethylene stimulus
	AT3G12500.1	basic endochitinase	GO:0009871	jasmonic acid and ethylene-dependent systemic resistance, ethylene mediated signaling pathway
	AT3G48890.1	membrane steroid-binding protein 2-like	GO:0009723	response to ethylene stimulus
	AT3G51430.1	strictosidine synthase family protein	GO:0009753	response to jasmonic acid stimulus
			GO:0009695	jasmonic acid biosynthetic process
	AT3G55950.1	serine threonine-protein kinase-like protein ccr3-like	GO:0009723	response to ethylene stimulus
	AT3G62150.1	multidrug pheromone mdr abc transporter family	GO:0009873	ethylene mediated signaling pathway
	AT4G11280.1	1-aminocyclopropane-1-carboxylate synthase	GO:0009753	response to jasmonic acid stimulus
			GO:0009693	ethylene biosynthetic process
			GO:0009723	response to ethylene stimulus
	AT4G11370.1	at1g63840	GO:0009693	ethylene biosynthetic process
			GO:0009723	response to ethylene stimulus
	AT4G16820.1	phospholipase a1- chloroplastic-like	GO:0009693	ethylene biosynthetic process
	AT4G17500.1	ethylene responsive element binding factor 2	GO:0009864	induced systemic resistance, jasmonic acid mediated signaling pathway
			GO:0009873	ethylene mediated signaling pathway
	AT4G19810.1	glycosyl hydrolase family protein with chitinase insertion domain	GO:0009753	response to jasmonic acid stimulus
	AT4G26970.1	aconitate cytoplasmic-like	GO:0009693	ethylene biosynthetic process
			GO:0009873	ethylene mediated signaling pathway
	AT4G37370.1	cytochrome p450-like protein	GO:0009723	response to ethylene stimulus
	AT5G03630.1	monodehydroascorbate reductase	GO:0009753	response to jasmonic acid stimulus
			GO:0009723	response to ethylene stimulus
	AT5G05600.1	leucoanthocyanidin dioxygenase-like protein	GO:0009867	jasmonic acid mediated signaling pathway
			GO:0009695	jasmonic acid biosynthetic process
	AT5G10520.1	receptor-like cytosolic serine threonine-protein kinase rbk1-like	GO:0071369	cellular response to ethylene stimulus
	AT5G13080.1	wrky transcription	GO:0009723	response to ethylene stimulus
	AT5G20230.1	blue copper protein	GO:0009753	response to jasmonic acid stimulus
			GO:0009695	jasmonic acid biosynthetic process
	AT5G25930.1	receptor-like protein kinase hsl1-like	GO:0009723	response to ethylene stimulus
	AT5G27760.1	hypoxia-responsive family protein	GO:0009723	response to ethylene stimulus
	AT5G38900.1	dsba oxidoreductase family protein	GO:0009723	response to ethylene stimulus
	AT5G44480.1	udp-arabinose 4-epimerase	GO:0009723	response to ethylene stimulus

## Sheet: Table S5
Table S5 Metabolism networks analysed by KEGG.
Pathway	Seqs in Pathway	Enzyme	Seqs
Amino sugar and nucleotide sugar metabolism	9	4-alpha-galacturonosyltransferase	AT1G19300.1, AT4G02130.1
		4-epimerase	AT1G30620.1, AT5G44480.1
		fructokinase (phosphorylating)	AT5G51830.1
		chitodextrinase	AT3G04720.1, AT3G12500.1, AT3G54420.1
		isomerase	AT5G37840.1
Drug metabolism - cytochrome P450	9	dehydrogenase	AT5G19440.1
		monooxygenase	AT1G19250.1
		1-naphthol glucuronyltransferase	AT1G22360.1
		transferase	AT1G10360.1, AT1G69920.1, AT2G02390.3, AT2G29420.1, AT5G02780.1, AT5G17220.1
Metabolism of xenobiotics by cytochrome P450	8	dehydrogenase	AT5G19440.1
		1-naphthol glucuronyltransferase	AT1G22360.1
		transferase	AT1G10360.1, AT1G69920.1, AT2G02390.3, AT2G29420.1, AT5G02780.1, AT5G17220.1
Glutathione metabolism	7	dehydrogenase	AT5G40760.1
		transferase	AT1G10360.1, AT1G69920.1, AT2G02390.3, AT2G29420.1, AT5G02780.1, AT5G17220.1
Methane metabolism	7	monooxygenase	AT1G19250.1
		dehydrogenase	AT1G17745.2, AT4G34200.1
		lactoperoxidase	AT4G08780.1, AT5G51060.1, AT5G64120.1
		ligase	AT5G36880.2
Starch and sucrose metabolism	7	4-alpha-galacturonosyltransferase	AT1G19300.1, AT4G02130.1
		endo-1,3-beta-D-glucosidase	AT4G16260.1
		1-naphthol glucuronyltransferase	AT1G22360.1
		pectin demethoxylase	AT2G45220.1
		fructokinase (phosphorylating)	AT5G51830.1
		pectin depolymerase	AT4G23820.1
		1,4-alpha-galacturonidase	AT4G23820.1
Glycolysis / Gluconeogenesis	6	dehydrogenase (NADP+)	AT2G37760.2
		dehydrogenase	AT5G19440.1
		decarboxylase	AT5G17380.1, AT5G54960.1
		kinase	AT5G56350.1
		ligase	AT5G36880.2
Drug metabolism - other enzymes	5	1-naphthol glucuronyltransferase	AT1G22360.1
		dehydrogenase (NADP+)	AT3G17810.1
		ali-esterase	AT3G09410.1, AT5G03610.1, AT5G40990.1
Glycine, serine and threonine metabolism	5	dehydrogenase	AT5G19440.1
		synthase	AT3G54640.1
		dehydrogenase	AT1G17745.2, AT4G34200.1
		transaminase	AT3G08860.1
Purine metabolism	5	adenylyltransferase	AT5G05730.2
		kinase	AT5G56350.1
		adenylpyrophosphatase	AT3G28580.1, AT5G51070.1, AT5G57480.1
Nitrogen metabolism	4	dehydratase	AT2G28210.1
		oxidase	AT5G56090.1
		dehydrogenase	AT2G29990.1
		reductase (H+-translocating)	AT4G05020.2
Oxidative phosphorylation	4	oxidase	AT5G56090.1
		ATPase	AT5G62670.1
		dehydrogenase	AT2G29990.1
		reductase (H+-translocating)	AT4G05020.2
Alanine, aspartate and glutamate metabolism	3	decarboxylase	AT5G17330.1
		dehydrogenase	AT5G38710.1
		transaminase	AT3G08860.1
Cysteine and methionine metabolism	3	synthase	AT4G11280.1
		oxidase	AT1G06620.1, AT4G26970.1
Flavonoid biosynthesis	3	4-reductase	AT5G19440.1
		3-dioxygenase	AT4G10490.1
		oxygenase	AT3G13610.1
Galactose metabolism	3	4-epimerase	AT1G30620.1, AT5G44480.1
		lactase (ambiguous)	AT3G13750.1
Glycerolipid metabolism	3	dehydrogenase (NADP+)	AT2G37760.2
		galactolipid lipase	AT2G26560.1, AT4G16820.1
		lipase	AT4G16820.1
Glyoxylate and dicarboxylate metabolism	3	hydratase	AT4G26970.1
		decarboxylase	AT5G17380.1
		oxidase	AT5G20630.1
Pentose and glucuronate interconversions	3	1-naphthol glucuronyltransferase	AT1G22360.1
		pectin demethoxylase	AT2G45220.1
		pectin depolymerase	AT4G23820.1
		1,4-alpha-galacturonidase	AT4G23820.1
Pentose phosphate pathway	3	dehydrogenase	AT5G40760.1
		deoxyribokinase	AT5G51830.1
		phosphogluconolactonase	AT1G13700.1
Phenylalanine metabolism	3	lactoperoxidase	AT4G08780.1, AT5G51060.1, AT5G64120.1
Phenylalanine, tyrosine and tryptophan biosynthesis	3	synthase	AT3G54640.1
		phosphoribosyltransferase	AT5G17990.1
		synthase	AT5G05730.2
Phenylpropanoid biosynthesis	3	lactoperoxidase	AT4G08780.1, AT5G51060.1, AT5G64120.1
Pyruvate metabolism	3	phosphate dikinase	AT4G15530.5
		kinase	AT5G56350.1
		ligase	AT5G36880.2
alpha-Linolenic acid metabolism	2	A1	AT4G16820.1
		A2	AT2G26560.1
Ascorbate and aldarate metabolism	2	1-naphthol glucuronyltransferase	AT1G22360.1
		reductase (NADH)	AT5G03630.1
beta-Alanine metabolism	2	decarboxylase	AT5G17330.1
		dehydrogenase (NADP+)	AT3G17810.1
Carbon fixation in photosynthetic organisms	2	phosphate dikinase	AT4G15530.5
		kinase	AT5G56350.1
Carbon fixation pathways in prokaryotes	2	hydratase	AT4G26970.1
		ligase	AT5G36880.2
Chloroalkane and chloroalkene degradation	2	dehydrogenase	AT5G19440.1
		dehalogenase	AT4G12830.1
Citrate cycle (TCA cycle)	2	hydratase	AT4G26970.1
		succinyltransferase	AT4G26910.1
Fatty acid metabolism	2	dehydrogenase	AT5G19440.1
		ligase	AT5G27600.1
Fructose and mannose metabolism	2	fructokinase (phosphorylating)	AT5G51830.1
		isomerase	AT5G37840.1
Glycerophospholipid metabolism	2	A1	AT4G16820.1
		A2	AT2G26560.1
Pantothenate and CoA biosynthesis	2	transaminase	AT1G10070.1
		dehydrogenase (NADP+)	AT3G17810.1
Phosphatidylinositol signaling system	2	4-kinase	AT5G24240.1
		kinase C	AT3G08720.1
Retinol metabolism	2	dehydrogenase	AT5G19440.1
		1-naphthol glucuronyltransferase	AT1G22360.1
Sphingolipid metabolism	2	lactase (ambiguous)	AT3G13750.1
		aldolase	AT1G27980.1
Tyrosine metabolism	2	dehydrogenase	AT5G19440.1
		isomerase	AT2G02390.3
Arachidonic acid metabolism	1	A2	AT2G26560.1
Arginine and proline metabolism	1	dehydrogenase	AT5G38710.1
Bisphenol degradation	1	A-esterase	AT5G40990.1
Butanoate metabolism	1	decarboxylase	AT5G17330.1
Caprolactam degradation	1	dehydrogenase (NADP+)	AT2G37760.2
Chlorocyclohexane and chlorobenzene degradation	1	dehalogenase	AT4G12830.1
Cyanoamino acid metabolism	1	hydratase	AT5G22300.1
Cyanoamino acid metabolism	1	nitrilase	AT5G22300.1
Diterpenoid biosynthesis	1	3beta-dioxygenase	AT4G21200.1
Ether lipid metabolism	1	A2	AT2G26560.1
Glucosinolate biosynthesis	1	transaminase	AT1G10070.1
Glycosaminoglycan degradation	1	lactase (ambiguous)	AT3G13750.1
Glycosphingolipid biosynthesis - ganglio series	1	lactase (ambiguous)	AT3G13750.1
Indole alkaloid biosynthesis	1	synthase	AT3G51430.1
Inositol phosphate metabolism	1	4-kinase	AT5G24240.1
Isoquinoline alkaloid biosynthesis	1	oxidase	AT1G30700.1
Linoleic acid metabolism	1	A2	AT2G26560.1
Lysine degradation	1	succinyltransferase	AT4G26910.1
Naphthalene degradation	1	dehydrogenase	AT5G19440.1
Other glycan degradation	1	lactase (ambiguous)	AT3G13750.1
Porphyrin and chlorophyll metabolism	1	1-naphthol glucuronyltransferase	AT1G22360.1
Propanoate metabolism	1	ligase	AT5G36880.2
Pyrimidine metabolism	1	dehydrogenase (NADP+)	AT3G17810.1
Selenocompound metabolism	1	adenylyltransferase	AT5G05730.2
Steroid hormone biosynthesis	1	1-naphthol glucuronyltransferase	AT1G22360.1
Styrene degradation	1	isomerase	AT2G02390.3
Sulfur metabolism	1	adenylyltransferase	AT5G05730.2
T cell receptor signaling pathway	1	phosphatase	AT1G74360.1
Taurine and hypotaurine metabolism	1	decarboxylase	AT5G17330.1
Valine, leucine and isoleucine biosynthesis	1	transaminase	AT1G10070.1
Valine, leucine and isoleucine degradation	1	transaminase	AT1G10070.1
Zeatin biosynthesis	1	O-beta-D-glucosyltransferase	AT1G22360.1
Zeatin biosynthesis	1	O-beta-D-glucosyltransferase	AT1G22360.1
